# Supplementary material for: Evaluation of diastolic function in hypertrophic cardiomyopathy and cardiac amyloidosis through semi-automatic assessment – a multi-center, multi-vendor cardiovascular magnetic resonance study
Source: J Cardiovasc Magn Reson. 2026 Feb 16;28(1):102705. doi: 10.1016/j.jocmr.2026.102705 (PMC13208777; doi:10.1016/j.jocmr.2026.102705)
Supplement: Supplementary file 1 — Supplemental material Supplemental Table 1: Subgroup characteristics of the HCM group between those with LV outflow tract obstruction (HOCM) und those without (HNCM). Data is presented as median [interquartile range] or as frequencies, as appropriate. AV = atrioventricular; GLS = Global longitudinal strain; LA = Left atrial; LAX = long-axis; LV = Left ventricular; NYHA = New York Heart Association; RA = Right atrial. Supplemental Table 2: Performance of the left and right atrio-ventricular (AV) indices as well as the atrial assessment in a subgroup of patients at an early stage of their disease (stage I and II). Disease stage was based on the clinical staging by Olivotto et al. for HCM, the Mayo 2012 classification for AL and the expansion of the National Amyloidosis Centre staging system for ATTR [51], [59]. AL = cardiac light chain amyloidosis; ATTR = cardiac transthyretin amyloidosis; AV = atrioventricular; LA = Left atrial; LAX = long-axis; RA = Right atrial [file mmc1.xlsx]

## Sheet: Table 1
Table 1
			Healthy	HCM	AL	ATTR	Healthy vs. Patient	HCM vs. Amyloidosis	AL vs. ATTR
Number of patients			95	94	95	116
Gender (male/female)			49 / 46	63 / 31	58 / 37	99 / 17	p < 0.001	p = 0.234	p < 0.001
Age			43.5	58.5	57.5	71.0	p < 0.001	p < 0.001	p < 0.001
hsTnT (pg/ml)			5.0	11.0	55.5	44.5	n.a.*	p < 0.001	p = 0.018
			[3.9; 6.5]	[8.0; 18.0]	[34.3; 97.3]	[29.8; 62.0]
NT-proBNP (ng/l)			36.5	561	3367	3041	n.a.*	p < 0.001	p < 0.001
			[22; 50]	[216; 1409]	[1424; 8290]	[1499; 5392]
eGFR (ml/min)			101.6	90.1	71.4	70.7	n.a.*	p < 0.001	p = 0.865
			[92; 111]	[77; 100]	[52; 92]	[50; 84]
NYHA class							n.a.*	p < 0.001	p = 0.170
	I		95	45	12	9
	II		0	35	28	45
	III		0	14	53	61
	IV		0	0	2	1
Disease stage
	Olivotto et al
		I		3
		II		30
		III		55
		IV		6
	Mayo 2012
		I			14
		II			20
		III			28
		IV			33
	NAC Expansion
		I				55
		II				39
		III				11
		IV				11
Edema			0 (0.0%)	7 (7.4%)	58 (61.1%)	54 (46.6%)	n.a.*	p < 0.001	p = 0.049
Max. Septum Thickness (mm)			8 [7; 10]	19 [17; 22]	16 [14; 19]	20 [17; 22]	p < 0.001	p = 0.056	p < 0.001
Myocardial Mass (g/m^2)			47 [43; 55]	75 [64; 93]	76 [61; 92]	96 [81; 109]	p < 0.001	p = 0.005	p < 0.001
LV Ejection fraction (%)			58	62	56	49	p = 0.187	p < 0.001	p < 0.001
			[55; 61]	[57; 67]	[48; 62]	[41; 57]
LV GLS (-%)			18.9	14.1	12.3	10.4	p < 0.001	p = 0.001	p = 0.020
			[20.4; 17.7]	[15.4; 11.9]	[15.8; 9.0]	[12.5; 7.9]
LGE
	Infarct-like		0 (0.0%)	6 (6.4%)	0 (0.0%)	2 (1.7%)	p = 0.240	p = 0.019	p = 0.567
	Focal RV Insertion		0 (0.0%)	60 (63.8%)	7 (7.4%)	3 (2.6%)	p < 0.001	p < 0.001	p = 0.193
	Focal intramural		5 (5.3%)	62 (66.0%)	7 (7.4%)	5 (4.3%)	p < 0.001	p < 0.001	p = 0.512
	Diffuse		0 (0.0%)	0 (0.0%)	69 (72.6%)	110 (94.8%)	p < 0.001	p < 0.001	p < 0.001

## Sheet: Table 2
Table 2
		Healthy	HCM	AL	ATTR	Healthy vs. Patient	HCM vs. Amyloidosis	AL vs. ATTR
Number of patients		95	94	95	116
Left AV coupling index		15.2 [11.0; 18.5]	30.6 [21.5; 42.0]	42.0 [28.6; 56.5]	46.3 [32.9; 60.0]	p<0.001	p=0.010	p=0.382
Right AV coupling index		20.4 [16.6; 23.8]	19.1 [14.9; 25.6]	36.1 [26.5; 52.6]	45.5 [34.2; 59.7]	p = 0.007 *	p < 0.001	p = 0.942
Atrial assessment
	Max. LA volume (ml)	64.1 [55.5; 78.3]	90.6 [71.0;118.5]	88.9 [66.2; 112.0]	105.2 [80.8; 127.4]	p<0.001	p=0.102	p=0.666
	LA ejection fraction (%)	65.2 [61.1; 70.2]	46.3 [38.2; 56.0]	28.8 [20.6; 47.3]	21.8 [13.7; 35.0]	p<0.001	p<0.001	p=0.060
	LA LAX strain (%)	41.5 [32.3; 54.4]	18.4 [13.0; 27.5]	10.4 [5.1; 17.3]	6.4 [4.0; 11.7]	p<0.001	p<0.001	p=0.749
	Max. RA volume (ml)	72.3 [57.8; 86.8]	61.7 [45.8; 78.8]	82.8 [61.0; 105.7]	112.5 [79.3; 140.3]	p=0.184 **	p<0.001	p=0.062
	RA ejection fraction (%)	52.4 [46.5; 59.1]	52.5 [40.8; 60.7]	34.0 [17.8; 48.4]	27.1 [12.1; 40.4]	p<0.001 *	p<0.001	p=0.423
	RA LAX strain (%)	39.2 [35.1; 45.6]	34.4 [24.7; 44.8]	17.0 [7.1; 29.4]	9.1 [4.1; 19.7]	p<0.001 *	p<0.001	p=0.043

## Sheet: Table 3
Table 3
		Influence of age				Influence of sex
		Healthy		Patients		Healthy		Patients
Number of participants		95		305		95		305
p value / effect size		p value	effect	p value	effect	p value	effect	p value	effect
Left AV coupling index		0.014	0.12	<0.001	0.46	0.849	n.a.	0.798	n.a.
Right AV coupling index		0.007	0.14	<0.001	0.55	0.138	n.a.	0.005	7.9
Atrial assessment
	Max. LA volume (ml)	0.878	n.a.	0.009	0.45	0.001	14.8	<0.001	19.1
	LA ejection fraction (%)	0.259	n.a.	<0.001	-0.47	0.107	n.a.	0.039	-4.4
	LA LAX strain (%)	0.556	n.a.	<0.001	-0.30	0.020	-8.7	0.015	-3.7
	Max. RA volume (ml)	0.191	n.a.	<0.001	0.88	<0.001	24.9	<0.001	33.3
	RA ejection fraction (%)	0.752	n.a.	<0.001	-0.35	0.135	n.a.	0.001	-8.2
	RA LAX strain (%)	0.013	-0.21	<0.001	-0.37	0.417	n.a.	<0.001	-8.0

## Sheet: Table S1
Table S1
Variable		HNCM	HOCM	p value
n		82	12
Age (years)		58.5 [50.5; 65.4]	57.5 [44.8; 62.7]	0.56
Sex (m/f)		56 / 26	7 / 5	0.721
BMI (kg/m^2)		27.8 [24.4; 30.5]	27.6 [24.5; 30.3]	0.999
Mutation Carriers		46	7	1.0
NYHA Class				0.009
	I	43	2
	II	30	5
	III	9	5
	IV	0	0
Disease Stage				0.912
	I	3	0
	II	26	4
	III	48	7
	IV	5	1
NT-proBNP (pg/ml)		533 [197; 1298]	900 [346; 3725]	0.116
hsTnT (ng/l)		12 [8; 18]	10.5 [8.8; 19.3]	0.644
Max. Septum Thickness (mm)		18 [16; 22]	21 [20; 23]	0.010
Myocardial Mass (g/m^2)		73 [63; 89]	99 [81; 111]	0.002
LV-EF (%)		62.3 [56.0; 67.0]	62.9 [60.5; 66.6]	0.380
LV-GLS (-%)		14.2 [15.7; 12.0]	13.1 [14.8; 9.8]	0.390
Left AV coupling index		29.6 [20.2; 42.3]	36.2 [27.0; 40.2]	0.202
Right AV coupling index		19.4 [15.5; 26.9]	17.5 [14.0; 20.4]	0.333
Max. LA volume (ml)		89 [69; 115]	113 [90; 128]	0.088
LA Ejection fraction (%)		47.0 [38.7; 56.7]	41.8 [36.4; 48.5]	0.169
LA LAX strain (%)		19.1 [12.6; 27.9]	14.6 [13.0; 21.4]	0.399
Max. RA volume (ml)		63 [46; 79]	55 [45; 67]	0.289
RA Ejection fraction (%)		52.4 [40.8; 61.3]	55.0 [44.2; 60.0]	0.585
RA LAX strain (%)		34.4 [24.4; 44.7]	33.9 [31.0; 47.2]	0.545

## Sheet: Table S2
Table S2
		HCM	AL	ATTR	HCM vs. Amyloidosis	AL vs. ATTR
Number of patients		33	34	94
Left AV coupling index		33.4 [21.6; 40.7]	29.0 [20.6; 37.4]	45.1 [31.3; 57.6]	0.033	<0.001
Right AV coupling index		17.0 [14.1; 23.3]	28.5 [21.5; 39.7]	41.6 [31.8; 58.2]	<0.001	<0.001
Atrial assessment
	Max. LA volume (ml)	91.17 [72.0; 115.8]	78.45 [62.2; 97.1]	104.0 [77.3; 127.2]	0.761	0.002
	LA ejection fraction (%)	45.4 [40.4; 58.1]	46.7 [37.5; 52.8]	23.7 [14.3; 36.6]	<0.001	<0.001
	LA LAX strain (%)	17.6 [12.9; 29.1]	16.2 [11.1; 22.5]	7.2 [4.3; 12.6]	<0.001	<0.001
	Max. RA volume (ml)	55.8 [45.1; 64.5]	75.1 [53.2; 98.8]	108.4 [75.6; 137.7]	<0.001	<0.001
	RA ejection fraction (%)	54.5 [40.3; 61.7]	45.1 [33.5; 53.8]	29.1 [16.8; 42.0]	<0.001	<0.001
	RA LAX strain (%)	38.0 [26.9; 52.9]	29.1 [19.1; 37.2]	11.7 [5.0; 20.8]	<0.001	<0.001
